# Supplementary material for: Spatial Profiling of Gingerol and Shogaol Analogues in Intact Zingiber officinale Rhizomes Using MALDI Mass Spectrometry Imaging
Source: Molecules. 2026 Feb 10;31(4):618. doi: 10.3390/molecules31040618 (PMC12943681; doi:10.3390/molecules31040618)
Supplement: Supplementary file 1 [file molecules-31-00618-s001.zip]

Archive with 1 entries (1 files):
- molecules-3993181-supplementary.pdf
